# Supplementary material for: Endothelial cells regulate astrocyte to neural progenitor cell trans-differentiation in a mouse model of stroke
Source: Nat Commun. 2022 Dec 19;13:7812. doi: 10.1038/s41467-022-35498-6 (PMC9763251; doi:10.1038/s41467-022-35498-6)
Supplement: Supplementary file 8 — Source Data [file 41467_2022_35498_MOESM8_ESM.zip]

Archive with 23 entries (20 files):
- Source Data/
- Source Data/UncroppedBlots_Fig3b.pdf
- __MACOSX/
- __MACOSX/Source Data/
- __MACOSX/Source Data/._UncroppedBlots_Fig3b.pdf
- Source Data/UncroppedBlots_FigS2c.pdf
- __MACOSX/Source Data/._UncroppedBlots_FigS2c.pdf
- Source Data/.DS_Store
- __MACOSX/Source Data/._.DS_Store
- Source Data/UncroppedBlots_Fig3e.pdf
- __MACOSX/Source Data/._UncroppedBlots_Fig3e.pdf
- Source Data/UncroppedBlots_FigS4b.pdf
- __MACOSX/Source Data/._UncroppedBlots_FigS4b.pdf
- Source Data/UncroppedBlots_FigS4d.pdf
- __MACOSX/Source Data/._UncroppedBlots_FigS4d.pdf
- Source Data/UncroppedBlots_FigS4e.pdf
- __MACOSX/Source Data/._UncroppedBlots_FigS4e.pdf
- Source Data/UncroppedBlots_FigS4f.pdf
- __MACOSX/Source Data/._UncroppedBlots_FigS4f.pdf
- Source Data/UncroppedBlots_FigS4i.pdf
- __MACOSX/Source Data/._UncroppedBlots_FigS4i.pdf
- Source Data/Source Data.xlsx
- __MACOSX/Source Data/._Source Data.xlsx
