# Supplementary material for: Endothelial cells regulate astrocyte to neural progenitor cell trans-differentiation in a mouse model of stroke
Source: Nat Commun. 2022 Dec 19;13:7812. doi: 10.1038/s41467-022-35498-6 (PMC9763251; doi:10.1038/s41467-022-35498-6)
Supplement: Supplementary file 8 — Source Data [file 41467_2022_35498_MOESM8_ESM.zip › Source Data/Source Data.xlsx]

## Sheet: FIG.1
FIG.1e
	ECCON			ECOGD
NES	1.61	1.74	1.49	11.64	20.64	19.88
DCX	0.87	0.48	0.72	1.06	0.74	1.89
TUJ1	1.02	0.91	1.21	0.96	1.21	1.91
GLAST	0.54	0.5	0.42	0.28	0.45	0.12
FIG.1f
	ECCON			ECOGD
NES	4.65	2.18	2.17	1.25	2.61	7.24
DCX	2.85	2.97	2.6	8.26	8.92	9.72
TUJ1	1.36	1.23	1.02	1.51	2.2	3.07
GLAST	0.58	0.4	0.81	0.3	0.06	0.41
FIG.1g
	ECCON			ECOGD
Notch1	0.23	0.39	0.59	0.28	0.39	0.23
Notch2	0.34	0.63	0.5	0.33	0.63	0.32
Notch3	0.2	0.89	0.39	0.12	0.82	0.2
JAG1	1.66	0.48	0.92	0.05	0.49	0.72
JAG2	1.75	0.86	1.71	1.13	1.07	1.06
Dll1	0.22	0.67	0.73	0.89	0.63	0.7
Dll3	2.28	1.05	1.94	3.31	1.71	3.19
RBPJk	0.99	0.94	0.7	0.88	0.83	0.69
FIG.1h
	ECCON			ECOGD
Notch1	1	1.31	0.89	0.1	0.11	0.14
Notch2	0.25	0.77	0.53	0.08	0.15	0.06
Notch3	0.24	0.98	0.51	0.1	0.34	0.09
JAG1	1.36	0.55	0.91	1.23	1.37	0.83
JAG2	0.82	0.41	1.21	0.61	0.17	0.82
Dll1	1.02	1.06	1.42	0.04	0.06	0.11
Dll3	0.94	1.85	1.08	1.19	2.45	1.74
RBPJk	1.33	1.12	1.84	0.42	0.1	0.25

## Sheet: FIG.2
FIG.2a
Con	OGD
6.62	9.99
7.59	11.3
7.16	8.39
FIG.2b
Con	OGD
1.12	1.61
1.06	1.28
0.82	2.15
1	1.31
FIG.2f
Cont	ECcon-MVs	ECogd-MVs
3.9	6.8	21.6
0	6.3	9.2
1.4	2.6	22
0	6	16.6
0	12.7	7.8
0	11.9	11.9
	0	15.4
	0	25
FIG.2l
Vehicle	ECogd-MVs
0	63.43
0	43.84
0	13.92
	37.65

## Sheet: FIG.3
FIG.3b
AC	AC/Ecogd
0.98	1.71
0.9	2.36
1.02	2.04
1.1	1.19
FIG.3c
Day0	Day1	Day2
1	0.59	0.76
1	0.51	0.82
1	0.18	0.87
1	0.37	0.9
FIG.3d
Cont	OGD
1.44	2.01
0.87	4
1.05	7.11
0.64	2.47
FIG.3e
Cont	OGD
0.99	2.42
1.22	1.51
0.93	2.87
0.86	3.12
FIG.3h
	ECcon-MVs				ECascl1-MVs
Atoh8	0.72	1.19	0.70714	0.71	2.96	3.92	2.2	2.74
Hes6	4.33	5.71	4.91		11.3	8.54	7.63

## Sheet: FIG.4
FIG.4d
Day 0	Day 1	Day 3
0	17	8
0	10	3
0	8	6
0	6	4

## Sheet: FIG.5
FIG.5g
liposome	Ecogd-MVs
3	48
2	20
3	29
5	43
FIG.5h
liposome	Ecogd-MVs
0	18
0	7
1	25
1	20

## Sheet: FIG.6
FIG.6f
AAV-CON	AAV-ASCL1
16.7	100
18	87.5
36.5	92.7
82.7	60
FIG.6g
AAV-CON	AAV-ASCL1
6	6
7	48
10	41
8	10
5	27
FIG.6j
AAV-CON	AAV-ASCL1
6	116
32	146
35	75
34	46
FIG.6k
AAV-CON	AAV-ASCL1
5	88
22	205
11	120
10	34
FIG.6l
	AAV-CON								AAV-ASCL1
Basal	40	30.8	21.4	30	21.1	16.7	25	14	0	33.3	26.3	10	14.3	20	14	25	33.3
Day 1	50	100	25	14.3	21.4	28.6	39.3	62.5	75	0	66.7	25	20	0	46.2	20	0
Day 3	100	22.2	50	40	0	20	100	66.7	100	0	75	23.8	9.1	20	62.5	33.3	0
Day 7	60	25	20	14.3	100	33.3	53.8	40	66.7	25	63.6	14.3	16	16.7	28.6	17.6	10
Day 14	100	50	40	25	50	50	82.8	0	0	50	26.7	0	23.1	9.1	30	0	0

## Sheet: FIG.S1
FIG.S1e
ECcon	ECogd
2.3	7.9
1.7	16.2
5.9	11.5
FIG.S1f
	ECcon			ECogd
day1	1.02	0.91	1.21	0.96	1.21	1.91
day3	1.36	1.23	1.02	1.51	2.2	3.07
day7	2.42	1.72	2.01	6.2	7.82	5.7

## Sheet: FIG.S3
FIG.S3c
CON	ECogd-MVs
0	21.1
10	30
16.7	33.3
15.4	38.5
	40
FIG.S3e
CON	ECcond-MVs	ECogd-MVs
0.96	0.97	0.93
1.05	0.98	0.95
1.08	0.93	0.99
0.91	0.91	1.01
0.99	1	0.97
0.96	0.99	0.98
1.05	1.29	1.17

## Sheet: FIG.S4
FIG.S4a
	CON			OGD
ASCL1	0.88	0.778	1.353	4.451	3.24	10.52
NEUROD1	0	0	0	0	0	0
NEUROG2	0	0	0	0	0	0
FIG.S4d
ECcon-MVs	ECascl1-MVs
1.18	1.29
1.04	1.07
0.78	1.15
FIG.S4g
ECcon-MVs	ECascl1-MVs
2.3	21.7
6.2	39.8
11.1	44.4
FIG.S4j
siCon	siAscl1
26.5	14.8
20.4	18
27.3	10.2
17.2	9.8
10.9	6

## Sheet: FIG.S5
FIG.S5b
	cd31			aldh1/1			tuj1			map2
Homogenate	1	0.85	0.77	1	1.02	1.51	1	0.83	0.78	1	1.11	1.42
Microvessels	5.39	3.68	4.15	0.11	0.22	0.17	0.05	0.04	0.04	0.02	0.03	0.04
FIG.S5c
Sham	Contral	Ipsilateral
1.23	1.6	4.49
1.17	1.98	4.6
0.85	1.63	6.49
0.75	1.52	3.71

[truncated: 3 more sheets: FIG.S6, FIG.S7, FIG.S8]
